# Supplementary material for: Structural Studies of Mexican Husk Tomato (Physalis ixocarpa) Fruit Cutin
Source: Molecules. 2023 Dec 28;29(1):184. doi: 10.3390/molecules29010184 (PMC10780591; doi:10.3390/molecules29010184)
Supplement: Supplementary file 1 [file molecules-29-00184-s001.zip]

Archive with 1 entries (1 files):
- molecules-2752753-supplementary.pdf
